# Supplementary material for: A Scalable Framework for Comprehensive Typing of Polymorphic Immune Genes from Long‐Read Data
Source: Adv Sci (Weinh). 2026 Feb 11;13(22):e21531. doi: 10.1002/advs.202521531 (PMC13088316; doi:10.1002/advs.202521531)
Supplement: Supplementary file 2 — Supplemental Video 2: advs74316‐sup‐0002‐TableS5‐S12.zip. [file ADVS-13-e21531-s002.zip]

Archive with 8 entries (8 files):
- affinity _Table_S12..xlsx
- co_evolution_Table_S11.csv
- CYP_Table_S10.csv
- gene_list_Table_S5.csv
- HLA_Table_S6.csv
- IG_TR_Table_S9.csv
- KIR_SKIRT_S8.csv
- KIR_Table_S7.csv
