# Supplementary material for: A Scalable Framework for Comprehensive Typing of Polymorphic Immune Genes from Long‐Read Data
Source: Adv Sci (Weinh). 2026 Feb 11;13(22):e21531. doi: 10.1002/advs.202521531 (PMC13088316; doi:10.1002/advs.202521531)
Supplement: Supplementary file 2 — Supplemental Video 2: advs74316‐sup‐0002‐TableS5‐S12.zip. [file ADVS-13-e21531-s002.zip › affinity _Table_S12..xlsx]

## Sheet: 工作表1
dock	HLA_allele	KIR_allele	ΔG (kcal mol-1)	Kd (M) at ℃	ICs charged-charged	ICs charged-polar	ICs charged-apolar	ICs polar-polar	ICs polar-apolar	ICs apolar-apolar	NIS charged	NIS apolar
ClusPro v2	HLA-DPB1*04	KIR2DL4*008	-15.9	2.1e-12	12	19	41	3	32	52	19.33	49.56
zdock v3.0.2	HLA-DPB1*04	KIR2DL4*008	-17.1	2.4e-12	12	19	40	2	31	52	20.29	47.51
HDOCK v1	HLA-DPB1*04	KIR2DL4*008	-17.3	2e-12	10	16	36	2	29	51	20.09	49.06
HawkDock v2	HLA-DPB1*04	KIR2DL4*008	-15.6	1.79e-12	11	16	34	2	29	51	21.43	48.57
GeoDock v2	HLA-DPB1*04	KIR2DL4*008	-16.3	1.88e-12	13	19	26	2	30	59	20.04	47.14
