# Supplementary material for: A Scalable Framework for Comprehensive Typing of Polymorphic Immune Genes from Long‐Read Data
Source: Adv Sci (Weinh). 2026 Feb 11;13(22):e21531. doi: 10.1002/advs.202521531 (PMC13088316; doi:10.1002/advs.202521531)
Supplement: Supplementary file 2 — Supplemental Video 2: advs74316‐sup‐0002‐TableS5‐S12.zip. [file ADVS-13-e21531-s002.zip › co_evolution_Table_S11.csv]

Table S11. Correlation between each cross-family gene pair in the population
HLA_allele	KIR_allele	Pearson_r	p_value	p_value_PC_adjusted	bootstrap_pval	corr_tag	empirical_p_value	p_value_corrected	permutation_p_value	split_sample_replication_rate	replication_count	replication_pvalue	replication_pvalue_FDR
HLA-DPB1*04	KIR2DL4*008	0.750384489	1.01E-05	0.014888406	0.023	HLA_vs_KIR	0.0092	0.000293166	0	0.289473684	29	6.91E-15	9.93E-15
HLA-DPA1*01	CYP2A13*2	-0.761466096	6.24E-06	0.021713039	0.033	HLA_vs_CYP	0.008	0.000293956	0.001718213	0.366666667	37	1.08E-22	2.17E-22
HLA-DPA1*01	CYP2A13*1	0.722529583	3.07E-05	0.003216365	0.004	HLA_vs_CYP	0.0138	0.000310063	0.011168385	0.576923077	58	1.18E-48	5.52E-48
HLA-DPA1*01	CYP3A5*3	0.719322624	3.46E-05	0.021153037	0.024	HLA_vs_CYP	0.0148	0.000310063	0.012457045	0.25	25	1.82E-11	2.31E-11
HLA-DRB3*02	CYP2A13*1	-0.730470431	2.27E-05	0.013477266	0.021	HLA_vs_CYP	0.0123	0.000310063	0.009020619	0.205882353	21	2.08E-08	2.48E-08
HLA-DQA1*05	CYP2C19*2	-0.728338475	2.46E-05	0.015445644	0.015	HLA_vs_CYP	0.013	0.000310063	0.010309278	0.225806452	23	6.86E-10	8.45E-10
MICB*002	CYP3A5*1	0.707117349	5.37E-05	0.043241498	0.041	HLA_vs_CYP	0.0175	0.000334056	0.018900344	0.36	36	1.19E-21	2.25E-21
HLA-T*03	CYP2C19*2	0.671561257	0.000172444	0.000994309	0.005	HLA_vs_CYP	0.029	0.000877896	0.024484536	0.613636364	61	5.47E-53	2.90E-52
HLA-DRB4*01	IGHV4-61*01	0.796186059	1.15E-06	0.021136396	0.046	HLA_vs_IG	0.0036	9.50E-05	0.002379536	0.52	52	1.85E-40	6.44E-40
TAP2*01	IGLV6-57*01	0.80325511	7.82E-07	0.024345556	0.03	HLA_vs_IG	0.0033	9.50E-05	0.002082094	0.166666667	17	9.43E-06	1.02E-05
HLA-C*04	IGHV4-39*01	-0.799581259	9.57E-07	0.009232779	0.02	HLA_vs_IG	0.0034	9.50E-05	0.002379536	0.173913043	17	9.43E-06	1.02E-05
HLA-K*01	IGLV4-69*01	0.80950581	5.50E-07	4.36E-05	0.002	HLA_vs_IG	0.003	9.50E-05	0.001784652	0.5625	56	7.48E-46	3.16E-45
HLA-V*01	IGKJ4*01	0.77140766	3.96E-06	4.62E-06	0	HLA_vs_IG	0.0064	0.000204681	0.005651398	0.753623188	75	1.81E-75	1.96E-74
MICB*002	IGHV3-30*18	-0.776450197	3.12E-06	0.008560457	0.018	HLA_vs_IG	0.0057	0.000204681	0.005353956	0.285714286	29	6.91E-15	9.93E-15
HLA-DPA1*02	IGKV3D-11*01	-0.757720299	7.37E-06	0.046627264	0.043	HLA_vs_IG	0.0084	0.000233632	0.006543724	0.1	10	0.028188294	0.02921502
HLA-P*02	IGHV5-51*03	-0.761234176	6.31E-06	0.010728764	0.012	HLA_vs_IG	0.0081	0.000233632	0.00594884	0.311111111	31	1.01E-16	1.61E-16
HLA-G*01	IGLV2-33*01	0.756522317	7.76E-06	0.009035821	0.044	HLA_vs_IG	0.0084	0.000233632	0.006841166	0.7	70	5.46E-67	4.88E-66
HLA-DOB*01	IGLV4-69*01	0.759946008	6.68E-06	0.001749782	0.032	HLA_vs_IG	0.0081	0.000233632	0.00594884	0.764705882	76	3.13E-77	4.09E-76
HLA-P*02	IGHV5-51*01	0.742782549	1.39E-05	0.0128675	0.006	HLA_vs_IG	0.0102	0.000328067	0.008030934	0.368421053	37	1.08E-22	2.17E-22
TAP2*01	IGLV1-47*01	0.743126027	1.37E-05	0.040471551	0.006	HLA_vs_IG	0.0101	0.000328067	0.008030934	0.454545455	45	1.11E-31	2.87E-31
HLA-DPB1*04	IGLV2-18*01	0.736810271	1.77E-05	0.017457012	0.043	HLA_vs_IG	0.011	0.00034505	0.008625818	0.454545455	45	1.11E-31	2.87E-31
HLA-DOB*01	IGHV4-34*01	0.733962844	1.98E-05	0.004490162	0.018	HLA_vs_IG	0.0116	0.00034505	0.009220702	0.615384615	62	1.81E-54	1.01E-53
HLA-DOA*01	IGLV1-36*01	0.738944306	1.62E-05	0.000820269	0.009	HLA_vs_IG	0.0105	0.00034505	0.008328376	0.538461538	54	4.03E-43	1.56E-42
HLA-DPA1*01	IGHJ6*02	0.730838578	2.23E-05	0.02340012	0.034	HLA_vs_IG	0.0121	0.00034505	0.01041047	0.461538462	46	6.96E-33	1.90E-32
TAP2*01	IGHV4-55*01	0.730165515	2.29E-05	0.014701865	0.033	HLA_vs_IG	0.0123	0.00034505	0.01041047	0.333333333	33	1.23E-18	2.08E-18
HLA-F*01	IGLV7-43*01	0.728119538	2.48E-05	0.014628074	0.016	HLA_vs_IG	0.013	0.000347385	0.010707912	0.642857143	64	1.74E-57	1.16E-56
HLA-DRB4*01	IGHV7-81*01	0.722351414	3.09E-05	0.040771642	0.034	HLA_vs_IG	0.0139	0.000378622	0.012195122	0.2	20	1.05E-07	1.22E-07
MICA*001	IGHV3-71*04	0.716839808	3.79E-05	0.000376224	0.007	HLA_vs_IG	0.0152	0.000413364	0.013087448	0.566037736	57	3.03E-47	1.32E-46
HLA-DOB*01	IGKV6D-21*02	0.716392874	3.85E-05	0.001696927	0.008	HLA_vs_IG	0.0152	0.000413364	0.013087448	0.428571429	43	2.50E-29	6.06E-29
HLA-F*01	IGLV4-69*01	0.717288023	3.73E-05	0.00878784	0.015	HLA_vs_IG	0.0152	0.000413364	0.013087448	0.9375	94	4.44E-114	6.95E-112
HLA-P*02	IGLV10-54*01	0.702815922	6.24E-05	0.006050942	0.007	HLA_vs_IG	0.0187	0.000593531	0.015169542	0.628571429	63	5.73E-56	3.59E-55
HLA-H*01	IGLV2-14*03	0.692485021	8.85E-05	0.016911887	0.032	HLA_vs_IG	0.0216	0.000751124	0.017549078	0.395833333	40	6.24E-26	1.44E-25
HLA-DOB*01	IGKV3D-20*01	0.693199751	8.64E-05	0.001862718	0.012	HLA_vs_IG	0.0215	0.000751124	0.016954194	0.625	62	1.81E-54	1.01E-53
HLA-K*01	IGLV3-25*03	0.683808665	0.00011746	3.60E-05	0.003	HLA_vs_IG	0.0238	0.000948279	0.019928614	0.368421053	37	1.08E-22	2.17E-22
HLA-T*01	IGHV2-70D*04	0.677123347	0.000145168	0.019003525	0.027	HLA_vs_IG	0.0267	0.001144062	0.021713266	0.25	25	1.82E-11	2.31E-11
HLA-DOA*01	IGKV1-33*01	0.67465937	0.000156743	0.004334785	0.023	HLA_vs_IG	0.0278	0.001194931	0.022010708	0.583333333	58	1.18E-48	5.52E-48
HLA-DQB1*05	IGHV1-69*02	0.670680185	0.000177154	0.003634583	0.049	HLA_vs_IG	0.0295	0.001303065	0.02528257	0.698412698	70	5.46E-67	4.88E-66
HLA-F*01	IGHD2-2*01	0.648226674	0.000342142	0.01020452	0.046	HLA_vs_IG	0.0384	0.002021864	0.030041642	0.307692308	31	1.01E-16	1.61E-16
HLA-H*02	IGHV4-39*07	0.642444547	0.000401943	0.037534343	0.018	HLA_vs_IG	0.0407	0.002217385	0.033610946	0.142857143	14	0.000463273	0.00048988
HLA-F*01	IGKV3D-7*01	0.636372914	0.000474365	0.029070925	0.027	HLA_vs_IG	0.0447	0.002492301	0.035990482	0.55	55	1.77E-44	7.29E-44
HLA-V*01	IGKJ3*01	0.636824447	0.000468613	0.004745337	0.002	HLA_vs_IG	0.0445	0.002492301	0.035395598	0.454545455	45	1.11E-31	2.87E-31
HLA-U*01	IGHV3-32*02	0.629534001	0.000569325	0.043193438	0.032	HLA_vs_IG	0.0485	0.002569339	0.038072576	0.666666667	67	3.77E-62	2.68E-61
HLA-DPA1*02	IGLV3-21*02	-0.632292902	0.000529195	0.001484868	0.006	HLA_vs_IG	0.0474	0.002569339	0.036585366	0.5	50	7.27E-38	2.28E-37
HLA-V*01	IGKJ5*01	0.630553145	0.000554203	0.002652298	0.011	HLA_vs_IG	0.0482	0.002569339	0.036882808	0.475	48	2.44E-35	7.40E-35
HLA-U*01	IGLV4-69*01	0.62919631	0.000574414	0.015479733	0.039	HLA_vs_IG	0.0485	0.002569339	0.03866746	0.863636364	86	2.81E-96	1.26E-94
HLA-DOB*01	IGLV3-25*03	0.628275244	0.000588497	0.018120835	0.043	HLA_vs_IG	0.0495	0.002597234	0.038964902	0.631578947	63	5.73E-56	3.59E-55
HLA-H*02	IGHV4-39*01	-0.627351416	0.000602923	0.041246296	0.028	HLA_vs_IG	0.0497	0.002625888	0.038964902	0.384615385	38	9.36E-24	1.99E-23
TAP2*02	TRBJ1-6*02	-0.844283363	5.92E-08	0.040958303	0.041	HLA_vs_TCR	0.0017	2.94E-06	0.000256608	0.142857143	14	0.000463273	0.00048988
HLA-DOB*01	TRBJ1-3*01	0.849159343	4.15E-08	5.25E-05	0.017	HLA_vs_TCR	0.0014	2.94E-06	0.000256608	0.533333333	53	8.81E-42	3.17E-41
HLA-DOB*01	TRBD1*01	0.834972513	1.13E-07	0.000168755	0.01	HLA_vs_TCR	0.0021	4.21E-06	0.000769823	0.533333333	53	8.81E-42	3.17E-41
TAP2*02	TRBJ1-6*01	0.823362722	2.40E-07	0.016878636	0.021	HLA_vs_TCR	0.0023	7.14E-06	0.002566076	0.517241379	52	1.85E-40	6.44E-40
TAP2*01	TRBV7-2*01	0.810295617	5.25E-07	0.002879298	0.003	HLA_vs_TCR	0.003	1.30E-05	0.003592507	0.347826087	35	1.25E-20	2.27E-20
TAP2*01	TRBV7-2*02	-0.794632428	1.25E-06	0.012445028	0.014	HLA_vs_TCR	0.0039	1.92E-05	0.005132153	0.214285714	21	2.08E-08	2.48E-08
HLA-DOB*01	TRBJ1-5*01	0.794011236	1.29E-06	0.00147896	0.026	HLA_vs_TCR	0.004	1.92E-05	0.005132153	0.571428571	57	3.03E-47	1.32E-46
HLA-DOB*01	TRBJ1-4*01	0.796538172	1.13E-06	0.002194504	0.011	HLA_vs_TCR	0.0036	1.92E-05	0.004875545	0.647058824	65	5.07E-59	3.45E-58
TAP2*01	TRBJ1-6*01	-0.790942602	1.51E-06	0.023807566	0.03	HLA_vs_TCR	0.0043	2.05E-05	0.005388761	0.19047619	19	5.01E-07	5.73E-07
TAP2*02	TRBV7-2*01	-0.756565274	7.75E-06	0.03790539	0.04	HLA_vs_TCR	0.0084	6.82E-05	0.012830382	0.333333333	33	1.23E-18	2.08E-18
HLA-U*01	TRGJP*01	0.732604436	2.09E-05	1.31E-05	0	HLA_vs_TCR	0.0118	0.000155378	0.022581473	0.538461538	54	4.03E-43	1.56E-42
TAP2*02	TRAV9-2*01	0.733482109	2.02E-05	0.047343432	0.028	HLA_vs_TCR	0.0116	0.000155378	0.021555042	0.24	24	1.15E-10	1.43E-10
HLA-T*01	TRAV8-7*01	0.727295181	2.56E-05	0.000847473	0.005	HLA_vs_TCR	0.0131	0.000181731	0.023351296	0.62295082	62	1.81E-54	1.01E-53
HLA-T*01	TRAV8-7*02	-0.724608571	2.84E-05	0.000867086	0.003	HLA_vs_TCR	0.0134	0.000192136	0.024377726	0.358490566	36	1.19E-21	2.25E-21
TAP2*02	TRAV21*01	-0.686616465	0.000107289	0.000383093	0	HLA_vs_TCR	0.023	0.000639443	0.032589171	0.318181818	32	1.14E-17	1.89E-17
HLA-K*01	TRBJ1-4*01	0.687253906	0.000105091	0.00237092	0.015	HLA_vs_TCR	0.023	0.000639443	0.032332564	0.6	60	1.59E-51	7.88E-51
TAP2*02	TRAV21*02	0.67969042	0.000133915	0.003103933	0.002	HLA_vs_TCR	0.0256	0.000690905	0.037977932	0.5	50	7.27E-38	2.28E-37
MICB*002	TRAV8-7*01	0.680050501	0.000132399	0.026113365	0.027	HLA_vs_TCR	0.0255	0.000690905	0.037721324	0.346153846	35	1.25E-20	2.27E-20
KIR2DL3*001	CYP2B6*1	0.829064369	1.67E-07	0.007182766	0.001	KIR_vs_CYP	0.0021	5.67E-06	0.001503006	0.380952381	38	9.36E-24	1.99E-23
KIR2DL4*001	CYP4F2*1	0.75686149	7.65E-06	0.030146065	0.02	KIR_vs_CYP	0.0084	0.000130052	0.003006012	0.25	25	1.82E-11	2.31E-11
KIR2DL1*003	CYP4F2*1	0.697635031	7.45E-05	0.005410845	0.034	KIR_vs_CYP	0.0202	0.000506397	0.018036072	0.36	36	1.19E-21	2.25E-21
KIR2DS4*010	IGHV3-64*02	0.67375044	0.000161214	0.038209074	0.018	KIR_vs_IG	0.0283	0.001887149	0.022949713	0.3	30	8.56E-16	1.28E-15
KIR2DS4*001	IGHV3-20*04	0.669756893	0.000182211	0.020071868	0.048	KIR_vs_IG	0.0303	0.002014439	0.023624705	0.413793103	41	4.79E-27	1.13E-26
KIR2DL4*008	IGHV7-34-1*01	0.644493573	0.000379784	0.014419095	0.012	KIR_vs_IG	0.0399	0.002880601	0.033412082	0.368421053	37	1.08E-22	2.17E-22
KIR2DL4*008	TRAJ16*01	0.866647711	1.04E-08	0.007191193	0.005	KIR_vs_TCR	0.0009	6.60E-07	0	0.578947368	58	1.18E-48	5.52E-48
KIR2DL4*008	TRAJ13*02	-0.847100671	4.83E-08	0.024351481	0.009	KIR_vs_TCR	0.0016	2.04E-06	0.000301205	0.269230769	27	3.91E-13	5.28E-13
KIR2DL4*008	TRAJ16*02	-0.838271483	9.03E-08	0.010805033	0.007	KIR_vs_TCR	0.0019	2.87E-06	0.000301205	0.470588235	47	4.20E-34	1.18E-33
KIR3DL2*002	TRBV21-1*01	0.758110103	7.24E-06	0.003277736	0.009	KIR_vs_TCR	0.0083	0.000112985	0.012048193	0.3	30	8.56E-16	1.28E-15
KIR2DL3*001	TRDV3*01	0.679377034	0.000135246	0.014616271	0.006	KIR_vs_TCR	0.0257	0.000856175	0.029216867	0.421052632	42	3.53E-28	8.37E-28
KIR2DS4*001	TRAJ16*02	0.679759764	0.000133622	0.017966297	0.021	KIR_vs_TCR	0.0255	0.000856175	0.028614458	0.269230769	27	3.91E-13	5.28E-13
CYP3A5*3	IGHV3-30-2*01	0.899824852	4.01E-10	0.033461294	0.038	CYP_vs_IG	0.0006	8.50E-08	0.000275634	0.230769231	23	6.86E-10	8.45E-10
SLCO1B1*1	IGLV3-22*01	0.859984061	1.80E-08	0.022060496	0.016	CYP_vs_IG	0.0012	9.54E-07	0.001929438	0.206896552	21	2.08E-08	2.48E-08
CYP3A5*3	IGHV3-30*18	0.835063688	1.12E-07	0.009904603	0.007	CYP_vs_IG	0.0021	4.76E-06	0.003031974	0.444444444	44	1.70E-30	4.32E-30
CYP3A5*1	IGHV3-30*18	-0.810144167	5.30E-07	0.038112358	0.039	CYP_vs_IG	0.003	1.87E-05	0.006615215	0.3	30	8.56E-16	1.28E-15
SLCO1B1*1	IGLV6-57*01	-0.771807118	3.89E-06	0.009347277	0.021	CYP_vs_IG	0.0062	0.000117744	0.011300992	0.181818182	18	2.24E-06	2.49E-06
CYP2C9*1	IGLV1-47*01	0.745334156	1.25E-05	0.000446042	0.002	CYP_vs_IG	0.0098	0.00030059	0.013506064	0.363636364	36	1.19E-21	2.25E-21
CYP2A13*2	IGHV1-69*06	-0.734457679	1.94E-05	0.029648777	0.014	CYP_vs_IG	0.0114	0.000316221	0.015159868	0.178571429	18	2.24E-06	2.49E-06
CYP2C9*1	IGHV3-33*01	-0.731242546	2.20E-05	0.004617073	0.005	CYP_vs_IG	0.0121	0.000330093	0.015711136	0.375	38	9.36E-24	1.99E-23
CYP3A5*3	IGKV3D-15*01	0.729694458	2.34E-05	0.006537062	0.021	CYP_vs_IG	0.0126	0.000330093	0.016262404	0.347826087	35	1.25E-20	2.27E-20
CYP3A5*1	IGLV3-22*03	0.725302352	2.76E-05	0.024383028	0.047	CYP_vs_IG	0.0134	0.000366141	0.016813671	0.285714286	29	6.91E-15	9.93E-15
CYP2D6*2	IGHV3-25*05	-0.72295734	3.02E-05	0.000527113	0.004	CYP_vs_IG	0.0136	0.000376494	0.017364939	0.428571429	43	2.50E-29	6.06E-29
SLCO1B1*1	IGHV3-11*06	0.690672581	9.40E-05	0.035070738	0.046	CYP_vs_IG	0.0223	0.000866126	0.027012128	0.260869565	26	2.73E-12	3.64E-12
CYP2B6*6	IGLV3-21*04	-0.69156167	9.12E-05	0.001476632	0.04	CYP_vs_IG	0.0219	0.000866126	0.027012128	0.333333333	33	1.23E-18	2.08E-18
CYP2B6*17	IGKV1D-42*02	0.68512581	0.000112588	0.004348756	0.004	CYP_vs_IG	0.0235	0.000954746	0.0292172	0.394736842	39	7.80E-25	1.74E-24
CYP2C9*1	IGHV4-61*02	0.686084062	0.000109156	0.005944771	0.048	CYP_vs_IG	0.0233	0.000954746	0.028941566	0.390243902	39	7.80E-25	1.74E-24
CYP2A13*2	IGHV7-4-1*01	-0.682758743	0.000121477	0.012623961	0.008	CYP_vs_IG	0.0239	0.000990501	0.030319735	0.323529412	32	1.14E-17	1.89E-17
CYP2D6*2	IGLJ7*01	-0.678208316	0.000140314	0.00294099	0.002	CYP_vs_IG	0.0263	0.001101726	0.032249173	0.333333333	33	1.23E-18	2.08E-18
CYP2C9*1	IGHV3-69-1*02	0.67659855	0.000147568	0.000915633	0.004	CYP_vs_IG	0.0268	0.001117303	0.032524807	0.538461538	54	4.03E-43	1.56E-42
CYP2B6*6	IGHV3-49*03	0.673356221	0.000163187	0.037477293	0.038	CYP_vs_IG	0.0286	0.001192955	0.033076075	0.2	20	1.05E-07	1.22E-07
CYP2B6*6	IGLV3-21*03	0.671139541	0.000174684	0.002916251	0.023	CYP_vs_IG	0.0292	0.001234436	0.033902977	0.6	60	1.59E-51	7.88E-51
CYP4F2*1	IGKV1-27*01	-0.665619868	0.000206458	0.024365136	0.045	CYP_vs_IG	0.0319	0.001367783	0.034729879	0.272727273	27	3.91E-13	5.28E-13
CYP2B6*1	IGHV3-25*05	0.655741691	0.000276127	0.0324576	0.04	CYP_vs_IG	0.0361	0.001582131	0.038588754	0.25	25	1.82E-11	2.31E-11
CYP2C9*1	IGHV3-64*02	-0.655900235	0.000274864	0.014908559	0.007	CYP_vs_IG	0.0359	0.001582131	0.038037486	0.428571429	43	2.50E-29	6.06E-29
SLCO1B1*1	IGHV3-33*05	0.653336941	0.000295918	0.018598926	0.043	CYP_vs_IG	0.0368	0.001634342	0.038864388	0.1875	19	5.01E-07	5.73E-07
NUDT15*1	IGHD4-4*01	0.651211914	0.00031443	0.021717025	0.028	CYP_vs_IG	0.0375	0.001666477	0.040518192	0.178571429	18	2.24E-06	2.49E-06
CYP2B6*17	IGKV1D-12*02	0.648274049	0.000341686	0.009883168	0.003	CYP_vs_IG	0.0384	0.001759667	0.04106946	0.375	38	9.36E-24	1.99E-23
SLCO1B1*1	IGHV3-13*05	0.647560154	0.000348613	0.016474833	0.03	CYP_vs_IG	0.0385	0.001759667	0.041896362	0.333333333	33	1.23E-18	2.08E-18
CYP3A4*1	IGHV3-30*04	0.641512967	0.000412385	0.001366579	0.017	CYP_vs_IG	0.0413	0.001942791	0.044928335	0.357142857	36	1.19E-21	2.25E-21
NAT2*4	IGHV8-51-1*03	0.639223565	0.000439059	0.001645821	0.007	CYP_vs_IG	0.0429	0.001980435	0.045479603	0.5	50	7.27E-38	2.28E-37
SLCO1B1*1	IGHV4-59*01	0.632775932	0.000522428	0.044531623	0.047	CYP_vs_IG	0.0471	0.002260302	0.049614112	0.181818182	18	2.24E-06	2.49E-06
SLCO1B1*1	TRAV21*02	0.79753754	1.07E-06	0.008816979	0.027	CYP_vs_TCR	0.0036	3.90E-05	0.008474576	0.285714286	29	6.91E-15	9.93E-15
CYP4F2*1	TRBV9*01	0.791561422	1.47E-06	0.009679046	0.026	CYP_vs_TCR	0.0041	3.90E-05	0.009651601	0.526315789	53	8.81E-42	3.17E-41
CYP3A5*3	TRAV12-2*01	0.80611344	6.67E-07	0.024650445	0.032	CYP_vs_TCR	0.0031	3.90E-05	0.005885122	0.181818182	18	2.24E-06	2.49E-06
CYP4F2*4	TRBV24-1*02	0.793262765	1.34E-06	0.000284543	0.004	CYP_vs_TCR	0.004	3.90E-05	0.008474576	0.596774194	60	1.59E-51	7.88E-51
CYP2C19*2	TRBJ1-6*02	-0.77903446	2.75E-06	0.013832966	0.031	CYP_vs_TCR	0.0056	6.10E-05	0.012711864	0.333333333	33	1.23E-18	2.08E-18
CYP4F2*4	TRAJ16*01	0.770308993	4.17E-06	0.007220112	0.011	CYP_vs_TCR	0.0065	6.16E-05	0.016713748	0.605263158	61	5.47E-53	2.90E-52
CYP4F2*4	TRBV24-1*01	-0.751456506	9.66E-06	8.70E-05	0.003	CYP_vs_TCR	0.009	9.18E-05	0.024246704	0.181818182	18	2.24E-06	2.49E-06
CYP2A6*1	TRBV24-1*02	0.733652272	2.00E-05	0.000277613	0.002	CYP_vs_TCR	0.0116	0.000177475	0.028719397	0.538461538	54	4.03E-43	1.56E-42
CYP2A6*1	TRBV21-1*01	-0.703124315	6.17E-05	0.000347588	0.008	CYP_vs_TCR	0.0186	0.000512988	0.038370998	0.259259259	26	2.73E-12	3.64E-12
CYP3A4*1	TRAV26-1*01	0.700162782	6.83E-05	0.001574954	0.024	CYP_vs_TCR	0.0199	0.000534598	0.038841808	0.620689655	62	1.81E-54	1.01E-53
CYP3A4*1	TRAV26-1*02	-0.679215349	0.000135937	0.001000287	0.029	CYP_vs_TCR	0.0257	0.000951562	0.044256121	0.542857143	54	4.03E-43	1.56E-42
CYP2A6*1	TRBV24-1*01	-0.67469483	0.000156571	0.000230298	0.008	CYP_vs_TCR	0.0278	0.001041198	0.047080979	0.363636364	36	1.19E-21	2.25E-21
IGHV7-81*01	TRAJ32*02	0.937242822	1.78E-12	0.011870813	0.031	IG_vs_TCR	0.0002	1.56E-09	0.00016197	0.733333333	73	5.18E-72	5.23E-71
IGHV1-69D*05	TRAV21*01	0.931687011	4.80E-12	0.016394893	0.026	IG_vs_TCR	0.0003	1.56E-09	0.000323939	0.47826087	48	2.44E-35	7.40E-35
IGHV5-51*03	TRBV30*01	-0.933008182	3.82E-12	0.002003051	0.011	IG_vs_TCR	0.0002	1.56E-09	0.000323939	0.5	50	7.27E-38	2.28E-37
IGHV1-69D*05	TRAV21*02	-0.926237326	1.17E-11	0.005904404	0.021	IG_vs_TCR	0.0004	2.34E-09	0.000323939	0.333333333	33	1.23E-18	2.08E-18
IGHV5-51*01	TRBV30*01	0.926095221	1.20E-11	0.001720738	0.009	IG_vs_TCR	0.0004	2.34E-09	0.000323939	0.5	50	7.27E-38	2.28E-37
IGKV1D-42*01	TRAV21*02	0.863682796	1.33E-08	0.025422569	0.021	IG_vs_TCR	0.0009	1.30E-06	0.002267574	0.142857143	14	0.000463273	0.00048988
IGHV1-24*01	TRBD1*01	0.849458576	4.06E-08	8.02E-05	0.001	IG_vs_TCR	0.0014	2.84E-06	0.003239391	0.681818182	68	9.62E-64	7.00E-63
IGHV3-20*04	TRBV15*02	-0.839776324	8.13E-08	0.015503576	0.046	IG_vs_TCR	0.0019	4.68E-06	0.004373178	0.15	15	0.000135854	0.000145128
IGKV3D-15*01	TRBV16*01	0.838250374	9.04E-08	0.03625711	0.025	IG_vs_TCR	0.0019	4.92E-06	0.004697117	0.363636364	36	1.19E-21	2.25E-21
IGHV7-4-1*02	TRAV30*05	0.837379779	9.59E-08	0.026327753	0.031	IG_vs_TCR	0.0019	4.94E-06	0.004859086	0.303030303	30	8.56E-16	1.28E-15
IGHV4-39*01	TRBV20-1*02	-0.827586863	1.83E-07	0.002009194	0.016	IG_vs_TCR	0.0022	7.21E-06	0.005021056	0.461538462	46	6.96E-33	1.90E-32
IGKV1-27*01	TRDV3*01	-0.826796164	1.93E-07	0.028052084	0.042	IG_vs_TCR	0.0022	7.27E-06	0.005021056	0.333333333	33	1.23E-18	2.08E-18
IGHV4-34*01	TRBD1*01	0.820057822	2.94E-07	0.000148747	0.01	IG_vs_TCR	0.0025	9.59E-06	0.005506965	0.823529412	82	2.55E-88	5.70E-87
IGHV7-4-1*02	TRBV7-3*01	0.818882677	3.16E-07	0.027227907	0.012	IG_vs_TCR	0.0026	9.97E-06	0.005506965	0.172413793	17	9.43E-06	1.02E-05
IGKV3D-15*01	TRAV21*02	0.812775002	4.55E-07	0.000435841	0.001	IG_vs_TCR	0.0028	1.35E-05	0.006154843	0.227272727	23	6.86E-10	8.45E-10
IGLV1-41*01	TRBV20-1*01	-0.810332784	5.24E-07	0.031281064	0.017	IG_vs_TCR	0.003	1.47E-05	0.006478782	0.25	25	1.82E-11	2.31E-11
IGHV3-19*01	TRAV21*02	0.809461662	5.51E-07	0.011465149	0.004	IG_vs_TCR	0.003	1.50E-05	0.006802721	0.363636364	36	1.19E-21	2.25E-21
IGHV2-5*02	TRAV27*01	0.806328195	6.59E-07	0.016235717	0.031	IG_vs_TCR	0.0031	1.74E-05	0.00728863	0.333333333	33	1.23E-18	2.08E-18
IGKV3D-15*01	TRAV21*01	-0.800147539	9.28E-07	0.004381272	0.005	IG_vs_TCR	0.0034	2.22E-05	0.008098477	0.428571429	43	2.50E-29	6.06E-29
IGHV1-3*01	TRBV15*02	0.79531355	1.20E-06	0.015482343	0.031	IG_vs_TCR	0.0038	2.80E-05	0.008908325	0.25	25	1.82E-11	2.31E-11
IGLV4-69*01	TRBJ1-3*01	0.793881538	1.30E-06	0.001646264	0.015	IG_vs_TCR	0.004	2.95E-05	0.009070295	0.857142857	86	2.81E-96	1.26E-94
IGHV3-74*01	TRAJ37*02	0.792100593	1.42E-06	0.018610402	0.017	IG_vs_TCR	0.0041	3.10E-05	0.009232264	0.615384615	62	1.81E-54	1.01E-53
IGHV3-19*01	TRAV21*01	-0.791564483	1.46E-06	0.019629377	0.013	IG_vs_TCR	0.0041	3.12E-05	0.009232264	0.533333333	53	8.81E-42	3.17E-41
IGKV6D-41*01	TRBJ2-6*01	0.78757756	1.80E-06	4.71E-06	0	IG_vs_TCR	0.0045	3.67E-05	0.009718173	0.692307692	69	2.35E-65	1.84E-64
IGLV1-41*01	TRBV20-1*02	0.787740035	1.78E-06	0.013926657	0.019	IG_vs_TCR	0.0045	3.67E-05	0.009556203	0.5	50	7.27E-38	2.28E-37
IGHV4-28*01	TRBJ2-7*01	0.785944828	1.95E-06	0.004833018	0.019	IG_vs_TCR	0.0046	3.83E-05	0.010366051	0.3	30	8.56E-16	1.28E-15
IGLV4-69*01	TRBJ1-5*01	0.782664948	2.30E-06	0.00184858	0.012	IG_vs_TCR	0.005	4.42E-05	0.011013929	0.823529412	82	2.55E-88	5.70E-87
IGHV2-70D*04	TRAV26-1*01	0.77868406	2.80E-06	0.028797905	0.035	IG_vs_TCR	0.0056	5.17E-05	0.011337868	0.275862069	28	5.33E-14	7.48E-14
IGLV4-69*01	TRBJ1-4*01	0.777212285	3.01E-06	0.002175665	0.007	IG_vs_TCR	0.0057	5.45E-05	0.011499838	0.75	75	1.81E-75	1.96E-74
IGHV3-43*01	TRAV1-1*02	0.776020818	3.18E-06	0.033642038	0.003	IG_vs_TCR	0.0058	5.47E-05	0.011985747	0.25	25	1.82E-11	2.31E-11
IGKV3D-15*03	TRAV21*02	-0.776103308	3.17E-06	0.003526789	0.003	IG_vs_TCR	0.0058	5.47E-05	0.011985747	0.37037037	37	1.08E-22	2.17E-22
IGHV1-58*02	TRAV8-7*01	0.77560314	3.25E-06	0.045659698	0.039	IG_vs_TCR	0.0058	5.47E-05	0.012147716	0.303030303	30	8.56E-16	1.28E-15
IGKV2D-29*01	TRAV12-2*01	0.775276293	3.30E-06	0.003039874	0.012	IG_vs_TCR	0.0058	5.47E-05	0.012309686	0.555555556	56	7.48E-46	3.16E-45
IGLV3-25*03	TRBJ1-4*01	0.774632228	3.40E-06	0.000328073	0.001	IG_vs_TCR	0.0059	5.55E-05	0.012309686	0.5	50	7.27E-38	2.28E-37
IGHD1-7*01	TRGV3*01	0.773185007	3.64E-06	0.035475293	0.018	IG_vs_TCR	0.0061	5.85E-05	0.012471655	0.107142857	11	0.01147241	0.011969548
IGLV4-69*01	TRBD1*01	0.767763704	4.69E-06	0.001160359	0.002	IG_vs_TCR	0.007	7.37E-05	0.01441529	0.928571429	93	1.13E-111	1.18E-109
IGHV3-43*01	TRAJ47*01	0.765194814	5.28E-06	0.005478101	0.009	IG_vs_TCR	0.007	7.95E-05	0.015063168	0.416666667	42	3.53E-28	8.37E-28
IGHV1-58*02	TRAV8-7*02	-0.762631324	5.92E-06	0.018564738	0.026	IG_vs_TCR	0.0074	8.60E-05	0.015549077	0.192307692	19	5.01E-07	5.73E-07
IGKV2D-29*02	TRAV12-2*01	-0.76301617	5.82E-06	0.008149122	0.014	IG_vs_TCR	0.0073	8.60E-05	0.015549077	0.307692308	31	1.01E-16	1.61E-16
IGHV4-28*01	TRBV16*01	0.760671723	6.47E-06	0.02499488	0.016	IG_vs_TCR	0.0081	8.92E-05	0.016034985	0.285714286	29	6.91E-15	9.93E-15
IGHV3-16*02	TRAV21*02	0.760845848	6.42E-06	0.001299978	0	IG_vs_TCR	0.0081	8.92E-05	0.015873016	0.684210526	68	9.62E-64	7.00E-63
IGKV1-17*01	TRAV21*01	-0.75887617	7.00E-06	0.004745149	0.007	IG_vs_TCR	0.0082	9.14E-05	0.016034985	0.208333333	21	2.08E-08	2.48E-08
IGHV3-33-2*01	TRBD1*01	0.75919853	6.90E-06	0.004215571	0.042	IG_vs_TCR	0.0081	9.14E-05	0.016034985	0.6875	69	2.35E-65	1.84E-64
IGHV1-3*01	TRBV10-3*02	0.753872466	8.71E-06	0.000731248	0.005	IG_vs_TCR	0.0088	0.000110732	0.016844833	0.461538462	46	6.96E-33	1.90E-32
IGKV3D-11*01	TRGV4*02	-0.754077498	8.63E-06	0.045386084	0.038	IG_vs_TCR	0.0088	0.000110732	0.016844833	0.095238095	10	0.028188294	0.02921502
IGLV3-25*03	TRBJ1-5*01	0.751728867	9.55E-06	0.003416124	0.006	IG_vs_TCR	0.009	0.000118316	0.01814059	0.769230769	77	5.14E-79	6.99E-78
IGHV4-31*03	TRBV16*01	0.751420328	9.67E-06	0.027443327	0.011	IG_vs_TCR	0.009	0.000118384	0.018302559	0.272727273	27	3.91E-13	5.28E-13
IGLV3-25*03	TRBJ1-3*01	0.750727565	9.96E-06	0.001969515	0.001	IG_vs_TCR	0.0091	0.000120418	0.018302559	0.785714286	79	1.17E-82	1.92E-81
IGLV2-5*01	TRBV20-1*01	0.746378971	1.20E-05	0.035400167	0.024	IG_vs_TCR	0.0096	0.000141087	0.018950437	0.238095238	24	1.15E-10	1.43E-10
IGLV3-22*03	TRAJ32*02	-0.743611397	1.34E-05	0.028684801	0.032	IG_vs_TCR	0.0101	0.000152679	0.019274376	0.181818182	18	2.24E-06	2.49E-06
IGKV3D-11*01	TRAV12-2*01	0.74307662	1.37E-05	0.003843138	0.01	IG_vs_TCR	0.0101	0.000154274	0.019274376	0.435897436	44	1.70E-30	4.32E-30
IGLV5-45*02	TRBV20-1*01	0.741812028	1.44E-05	0.002805829	0.008	IG_vs_TCR	0.0102	0.000160615	0.019598316	0.531914894	53	8.81E-42	3.17E-41
IGHV3-47*02	TRAV8-2*01	0.740288665	1.54E-05	0.008216173	0.021	IG_vs_TCR	0.0104	0.000167073	0.019922255	0.647058824	65	5.07E-59	3.45E-58
IGKV6D-21*02	TRBJ1-3*01	0.739418175	1.59E-05	5.36E-05	0	IG_vs_TCR	0.0104	0.000170886	0.020246194	0.833333333	83	2.91E-90	9.10E-89
IGHV3-32*02	TRBD1*01	0.739185912	1.61E-05	0.002316273	0.026	IG_vs_TCR	0.0105	0.000170886	0.020246194	0.533333333	53	8.81E-42	3.17E-41
IGHV2-26*01	TRBV10-3*01	-0.737348687	1.73E-05	0.00039259	0.002	IG_vs_TCR	0.0107	0.00017801	0.020408163	0.378378378	38	9.36E-24	1.99E-23
IGKV3-15*01	TRBV19*01	0.737151197	1.74E-05	0.001632563	0.004	IG_vs_TCR	0.0107	0.00017801	0.020408163	0.285714286	29	6.91E-15	9.93E-15
IGKV1-17*01	TRAV21*02	0.737501517	1.72E-05	0.043984099	0.021	IG_vs_TCR	0.0107	0.00017801	0.020408163	0.454545455	45	1.11E-31	2.87E-31
IGHV4-31*03	TRAV9-2*01	0.736792832	1.77E-05	0.027553662	0.046	IG_vs_TCR	0.011	0.000178394	0.020408163	0.344827586	34	1.27E-19	2.28E-19
IGKV2D-29*01	TRAV21*02	0.735958892	1.83E-05	0.016888876	0.011	IG_vs_TCR	0.0112	0.000182533	0.020570133	0.368421053	37	1.08E-22	2.17E-22
IGKV1D-17*01	TRBD1*01	0.734773987	1.92E-05	0.001821184	0.041	IG_vs_TCR	0.0114	0.000188288	0.021056041	0.785714286	79	1.17E-82	1.92E-81
IGLV5-45*02	TRAV21*01	-0.73318308	2.04E-05	0.007802541	0.015	IG_vs_TCR	0.0116	0.000195688	0.021218011	0.242424242	24	1.15E-10	1.43E-10
IGHV3-16*02	TRAV21*01	-0.730642974	2.25E-05	0.007769722	0.02	IG_vs_TCR	0.0121	0.000207928	0.022027859	0.375	38	9.36E-24	1.99E-23
IGHV1-3*01	TRBV7-3*01	0.729921115	2.32E-05	0.011126293	0.006	IG_vs_TCR	0.0125	0.000211828	0.022513767	0.321428571	32	1.14E-17	1.89E-17
IGKV3D-11*02	TRAV12-2*01	-0.723047975	3.01E-05	0.015768561	0.022	IG_vs_TCR	0.0136	0.000267783	0.024457402	0.2	20	1.05E-07	1.22E-07
IGHV1-69D*05	TRBJ2-7*01	-0.721559275	3.18E-05	0.019667133	0.04	IG_vs_TCR	0.0141	0.000280587	0.024619372	0.391304348	39	7.80E-25	1.74E-24
IGKV3D-15*03	TRAV9-2*02	0.720987603	3.25E-05	0.014843729	0.039	IG_vs_TCR	0.0143	0.000284073	0.024619372	0.297297297	30	8.56E-16	1.28E-15
IGHD5-5*01	TRDV2*01	-0.720644589	3.29E-05	0.015565452	0.008	IG_vs_TCR	0.0143	0.000285177	0.024619372	0.428571429	43	2.50E-29	6.06E-29
IGLV2-23*02	TRAV27*01	0.718445045	3.57E-05	0.000471075	0.004	IG_vs_TCR	0.0151	0.000301369	0.024781341	0.272727273	27	3.91E-13	5.28E-13
IGLV1-51*01	TRAJ24*02	-0.717732638	3.67E-05	0.041504279	0.047	IG_vs_TCR	0.0152	0.000306729	0.02526725	0.352941176	35	1.25E-20	2.27E-20
IGHV4-28*01	TRAV27*01	0.716475432	3.84E-05	0.006680778	0.017	IG_vs_TCR	0.0152	0.000313161	0.025429219	0.222222222	22	3.88E-09	4.77E-09
IGHV3-16*02	TRAJ47*02	0.715652117	3.96E-05	0.009413705	0.024	IG_vs_TCR	0.0153	0.000320043	0.025591189	0.166666667	17	9.43E-06	1.02E-05
IGKV6D-21*02	TRBJ1-4*01	0.715247964	4.01E-05	0.000351316	0	IG_vs_TCR	0.0153	0.000322123	0.025753158	0.777777778	78	7.97E-81	1.25E-79
IGHV3-33*01	TRAV21*01	-0.714957007	4.06E-05	0.039448802	0.018	IG_vs_TCR	0.0153	0.000322901	0.026077098	0.368421053	37	1.08E-22	2.17E-22
IGHV3-74*01	TRAV8-6*01	0.71420993	4.17E-05	0.04708054	0.025	IG_vs_TCR	0.0153	0.000329092	0.026401037	0.277777778	28	5.33E-14	7.48E-14
IGKV6D-21*02	TRBJ1-5*01	0.713546103	4.27E-05	5.16E-05	0	IG_vs_TCR	0.0155	0.00033439	0.026563006	0.733333333	73	5.18E-72	5.23E-71
IGHV6-1*01	TRBV2*01	0.710845015	4.70E-05	0.020353305	0.025	IG_vs_TCR	0.0165	0.000357023	0.027534823	0.25	25	1.82E-11	2.31E-11
IGHV3-43*01	TRAJ47*02	-0.710601654	4.75E-05	0.024486975	0.032	IG_vs_TCR	0.0167	0.000357367	0.028020732	0.227272727	23	6.86E-10	8.45E-10
IGHV3-33-2*01	TRBJ1-4*01	0.707450892	5.31E-05	0.010969634	0.019	IG_vs_TCR	0.0175	0.000390578	0.02883058	0.846153846	85	3.06E-94	1.20E-92
IGHV1-3*01	TRBV19*01	0.706777838	5.43E-05	0.021580717	0.039	IG_vs_TCR	0.0176	0.000396949	0.02883058	0.277777778	28	5.33E-14	7.48E-14
IGLV4-69*01	TRBJ2-6*01	0.70514669	5.75E-05	0.000557285	0.002	IG_vs_TCR	0.0179	0.000413941	0.029964367	0.75	75	1.81E-75	1.96E-74
IGHV3-32*02	TRBJ1-5*01	0.705080335	5.77E-05	0.003405261	0.02	IG_vs_TCR	0.018	0.000413941	0.029964367	0.6875	69	2.35E-65	1.84E-64
IGKV2D-24*01	TRBJ2-6*01	0.703583728	6.07E-05	0.000939723	0.005	IG_vs_TCR	0.0185	0.000430088	0.030774214	0.714285714	71	1.21E-68	1.15E-67
IGLV2-5*02	TRBV20-1*01	-0.702803284	6.24E-05	0.0135677	0.011	IG_vs_TCR	0.0187	0.000433272	0.031260123	0.171428571	17	9.43E-06	1.02E-05
IGKV1-39*01	TRBD1*01	0.70287441	6.22E-05	0.000958967	0.001	IG_vs_TCR	0.0187	0.000433272	0.031260123	0.470588235	47	4.20E-34	1.18E-33
IGLV4-60*03	TRAJ13*02	0.702393146	6.33E-05	0.001898682	0.012	IG_vs_TCR	0.019	0.000436358	0.031260123	0.454545455	45	1.11E-31	2.87E-31
IGHV3-53*01	TRBV20-1*02	-0.698848485	7.15E-05	0.000570159	0.001	IG_vs_TCR	0.02	0.00048246	0.03239391	0.676470588	68	9.62E-64	7.00E-63
IGLV1-44*01	TRBV15*02	0.696093736	7.84E-05	0.003122626	0.027	IG_vs_TCR	0.0206	0.000522448	0.033041788	0.611111111	61	5.47E-53	2.90E-52
IGLV4-60*03	TRAJ16*02	0.695240197	8.07E-05	0.004884838	0.003	IG_vs_TCR	0.0207	0.000525594	0.033365727	0.428571429	43	2.50E-29	6.06E-29
IGHV1-68*01	TRAV8-6*02	-0.69405617	8.40E-05	0.011150406	0.018	IG_vs_TCR	0.0212	0.000538776	0.034337545	0.473684211	47	4.20E-34	1.18E-33
IGHV3-19*01	TRAV8-7*02	0.692407045	8.87E-05	0.012316931	0.028	IG_vs_TCR	0.0216	0.000564071	0.035147392	0.352941176	35	1.25E-20	2.27E-20
IGHD1-7*01	TRAV8-2*01	0.690452781	9.46E-05	0.010721378	0.038	IG_vs_TCR	0.0225	0.000594562	0.03579527	0.333333333	33	1.23E-18	2.08E-18
IGHV4-61*01	TRBV20-1*02	-0.689242337	9.85E-05	0.026154801	0.023	IG_vs_TCR	0.0227	0.000614135	0.036281179	0.12	12	0.004274182	0.004474311
IGLV2-14*01	TRAV1-1*02	0.68708394	0.000105673	0.039013567	0.014	IG_vs_TCR	0.023	0.000650655	0.038710722	0.473684211	47	4.20E-34	1.18E-33
IGHV3-32*02	TRBJ1-3*01	0.685657525	0.000110672	0.009884032	0.037	IG_vs_TCR	0.0235	0.000672968	0.038872692	0.6875	69	2.35E-65	1.84E-64
IGKV6D-41*01	TRBD1*01	0.685419676	0.000111525	0.025136092	0.027	IG_vs_TCR	0.0235	0.000673972	0.03952057	0.625	62	1.81E-54	1.01E-53
IGHV3-29*01	TRAV9-2*01	0.68314032	0.000120003	0.001041483	0.002	IG_vs_TCR	0.0239	0.000720755	0.040330418	0.260869565	26	2.73E-12	3.64E-12
IGHD6-6*01	TRAJ24*02	0.680256401	0.000131539	0.04305252	0.018	IG_vs_TCR	0.0253	0.00077112	0.042274052	0.151515152	15	0.000135854	0.000145128
IGHV3-29*01	TRAV21*01	-0.677058005	0.000145465	0.005871026	0.02	IG_vs_TCR	0.0267	0.000837707	0.043407839	0.307692308	31	1.01E-16	1.61E-16
IGHV3-23*01	TRAV8-7*02	0.676530999	0.00014788	0.029530132	0.024	IG_vs_TCR	0.0268	0.000846634	0.043407839	0.3125	31	1.01E-16	1.61E-16
IGLV4-60*03	TRAJ16*01	-0.675221467	0.000154034	0.000241645	0	IG_vs_TCR	0.0277	0.000876738	0.044379657	0.5	50	7.27E-38	2.28E-37
IGHV4-61*02	TRAV21*01	0.672259002	0.000168792	0.005815854	0.003	IG_vs_TCR	0.0288	0.000949698	0.045351474	0.304347826	30	8.56E-16	1.28E-15
IGLV3-13*02	TRAV27*01	0.671804299	0.000171164	0.015026168	0.034	IG_vs_TCR	0.029	0.00095754	0.045351474	0.166666667	17	9.43E-06	1.02E-05
IGHV1-2*02	TRBV15*02	-0.670823226	0.000176382	0.034696941	0.022	IG_vs_TCR	0.0295	0.000964679	0.045999352	0.277777778	28	5.33E-14	7.48E-14
IGHV2-5*02	TRBV10-3*01	-0.670489567	0.000178188	0.039043341	0.044	IG_vs_TCR	0.0295	0.000969143	0.046323291	0.166666667	17	9.43E-06	1.02E-05
IGKV1-33*01	TRBJ2-6*01	0.669197641	0.000185335	0.020225354	0.035	IG_vs_TCR	0.0304	0.000997343	0.047619048	0.466666667	47	4.20E-34	1.18E-33
IGHV2-5*02	TRBJ1-6*01	0.668694053	0.000188188	0.014429655	0.035	IG_vs_TCR	0.0306	0.001001283	0.048266926	0.375	38	9.36E-24	1.99E-23
IGHV1-24*01	TRBJ1-4*01	0.667661689	0.000194158	0.032580436	0.044	IG_vs_TCR	0.0313	0.001027465	0.049562682	0.571428571	57	3.03E-47	1.32E-46
