# Supplementary material for: A Scalable Framework for Comprehensive Typing of Polymorphic Immune Genes from Long‐Read Data
Source: Adv Sci (Weinh). 2026 Feb 11;13(22):e21531. doi: 10.1002/advs.202521531 (PMC13088316; doi:10.1002/advs.202521531)
Supplement: Supplementary file 2 — Supplemental Video 2: advs74316‐sup‐0002‐TableS5‐S12.zip. [file ADVS-13-e21531-s002.zip › gene_list_Table_S5.csv]

Table S5. List of genes identified by SpecImmune
gene	chr	start	end	strand	family
HLA-A	chr6	29941260	29949572	+	HLA
HLA-B	chr6	31353872	31367067	-	HLA
HLA-C	chr6	31268749	31272130	-	HLA
HLA-DMA	chr6	32948613	32969094	-	HLA
HLA-DMB	chr6	32934629	32941028	-	HLA
HLA-DOA	chr6	33004182	33009591	-	HLA
HLA-DOB	chr6	32812763	32820466	-	HLA
HLA-DPA1	chr6	33064569	33080775	-	HLA
HLA-DPB1	chr6	33075936	33089696	+	HLA
HLA-DPB2	chr6	33112516	33129084	+	HLA
HLA-DQA1	chr6	32628179	32647062	+	HLA
HLA-DQB1	chr6	32659467	32668383	-	HLA
HLA-DRA	chr6	32439878	32445046	+	HLA
HLA-DRB1	chr6	32577902	32589848	-	HLA
HLA-DRB3	-	-	-	-	HLA
HLA-DRB4	-	-	-	-	HLA
HLA-DRB5	chr6	32517353	32530287	-	HLA
HLA-E	chr6	30489509	30494194	+	HLA
HLA-F	chr6	29722775	29738528	+	HLA
HLA-G	chr6	29826967	29831125	+	HLA
HLA-H	chr6	29887752	29890482	+	HLA
HLA-J	chr6	30006606	30009539	+	HLA
HLA-K	chr6	29926459	29929232	+	HLA
HLA-L	chr6	30259625	30261703	+	HLA
HLA-P	chr6	29800415	29802425	+	HLA
HLA-V	chr6	29792234	29793136	+	HLA
HLA-DQA2	chr6	32741391	32747198	+	HLA
HLA-DPA2	chr6	33091753	33097295	-	HLA
HLA-N	chr6	30351416	30351550	+	HLA
HLA-S	chr6	31382074	31382288	-	HLA
HLA-T	chr6	29896654	29897786	+	HLA
HLA-U	chr6	29934101	29934286	+	HLA
HLA-W	chr6	29956596	29958570	+	HLA
MICA	chr6	31399784	31415315	+	HLA
MICB	chr6	31494881	31511124	+	HLA
TAP1	chr6	32845209	32853816	-	HLA
TAP2	chr6	32821833	32838739	-	HLA
KIR2DL1	chr19	54769793	54784322	+	KIR
KIR2DL2	-	-	-	-	KIR
KIR2DL3	chr19	54738513	54753052	+	KIR
KIR2DL4	chr19	54803610	54814517	+	KIR
KIR2DL5A	-	-	-	-	KIR
KIR2DL5B	-	-	-	-	KIR
KIR2DP1	chr19	54755023	54767371	+	KIR
KIR2DS1	-	-	-	-	KIR
KIR2DS2	-	-	-	-	KIR
KIR2DS3	-	-	-	-	KIR
KIR2DS4	chr19	54832676	54848569	+	KIR
KIR2DS5	-	-	-	-	KIR
KIR3DL1	chr19	54816468	54830778	+	KIR
KIR3DL2	chr19	54850443	54867207	+	KIR
KIR3DL3	chr19	54724442	54736632	+	KIR
KIR3DP1	chr19	54786355	54790318	+	KIR
KIR3DS1	-	-	-	-	KIR
CYP2A13	chr19	41088451	41096195	+	CYP
CYP2A6	chr19	40843541	40850447	-	CYP
CYP2B6	chr19	40991282	41018398	+	CYP
CYP2C19	chr10	94762681	94855547	+	CYP
CYP2C8	chr10	95036772	95069497	-	CYP
CYP2C9	chr10	94938658	94990091	+	CYP
CYP2D6	chr22	42126499	42130865	-	CYP
CYP3A4	chr7	99756960	99784248	-	CYP
CYP3A5	chr7	99648194	99679996	-	CYP
CYP4F2	chr19	15878023	15898077	-	CYP
NAT2	chr8	18391282	18401218	+	CYP
NUDT15	chr13	48037726	48047221	+	CYP
SLCO1B1	chr12	21131194	21239796	+	CYP
TRAV1-1	chr14	21621838	21622567	+	IG_TR
TRAV1-2	chr14	21642889	21643578	+	IG_TR
TRAV2	chr14	21712321	21712843	+	IG_TR
TRAV3	chr14	21723713	21724321	+	IG_TR
TRAV4	chr14	21736152	21736982	+	IG_TR
TRAV5	chr14	21749178	21749705	+	IG_TR
TRAV6	chr14	21768489	21769080	+	IG_TR
TRAV7	chr14	21782993	21783503	+	IG_TR
TRAV8-1	chr14	21797287	21797886	+	IG_TR
TRAV9-1	chr14	21811502	21811977	+	IG_TR
TRAV10	chr14	21825472	21826075	+	IG_TR
TRAV11	chr14	21829539	21830070	+	IG_TR
TRAV12-1	chr14	21841240	21841774	+	IG_TR
TRAV8-2	chr14	21846537	21847221	+	IG_TR
TRAV8-3	chr14	21852558	21853006	+	IG_TR
TRAV13-1	chr14	21868839	21869365	+	IG_TR
TRAV12-2	chr14	21887857	21888502	+	IG_TR
TRAV8-4	chr14	21894433	21895030	+	IG_TR
TRAV13-2	chr14	21918188	21918756	+	IG_TR
TRAV9-2	chr14	21941128	21941657	+	IG_TR
TRAV12-3	chr14	21965451	21966061	+	IG_TR
TRAV8-6	chr14	21978459	21979120	+	IG_TR
TRAV16	chr14	21990496	21990938	+	IG_TR
TRAV17	chr14	21997539	21998168	+	IG_TR
TRAV18	chr14	22003106	22003673	+	IG_TR
TRAV19	chr14	22007512	22008181	+	IG_TR
TRAV20	chr14	22040594	22041153	+	IG_TR
TRAV21	chr14	22052514	22053056	+	IG_TR
TRAV22	chr14	22070557	22071208	+	IG_TR
TRDV1	chr14	22096032	22096619	+	IG_TR
TRAV24	chr14	22105343	22105846	+	IG_TR
TRAV25	chr14	22112347	22113031	+	IG_TR
TRAV26-1	chr14	22123318	22124285	+	IG_TR
TRAV8-7	chr14	22132553	22133034	+	IG_TR
TRAV27	chr14	22147995	22148633	+	IG_TR
TRAV30	chr14	22168429	22168988	+	IG_TR
TRAV26-2	chr14	22202583	22203368	+	IG_TR
TRAV34	chr14	22207522	22208129	+	IG_TR
TRAV35	chr14	22221896	22222475	+	IG_TR
TRAV38-1	chr14	22271968	22272563	+	IG_TR
TRAV39	chr14	22304054	22304553	+	IG_TR
TRAV40	chr14	22314490	22314919	+	IG_TR
TRAV41	chr14	22320188	22320691	+	IG_TR
TRDV2	chr14	22422371	22423042	+	IG_TR
TRDD1	chr14	22438547	22438554	+	IG_TR
TRDD2	chr14	22439007	22439015	+	IG_TR
TRDD3	chr14	22449113	22449125	+	IG_TR
TRDJ1	chr14	22450089	22450139	+	IG_TR
TRDJ4	chr14	22455249	22455296	+	IG_TR
TRDJ2	chr14	22456689	22456742	+	IG_TR
TRDJ3	chr14	22459098	22459156	+	IG_TR
TRDV3	chr14	22469041	22469698	-	IG_TR
TRAJ61	chr14	22475316	22475375	+	IG_TR
TRAJ60	chr14	22476306	22476362	+	IG_TR
TRAJ59	chr14	22476553	22476606	+	IG_TR
TRAJ58	chr14	22477707	22477769	+	IG_TR
TRAJ57	chr14	22478872	22478934	+	IG_TR
TRAJ56	chr14	22479521	22479582	+	IG_TR
TRAJ55	chr14	22481697	22481753	+	IG_TR
TRAJ54	chr14	22482287	22482346	+	IG_TR
TRAJ53	chr14	22483004	22483069	+	IG_TR
TRAJ52	chr14	22486228	22486296	+	IG_TR
TRAJ51	chr14	22487183	22487245	+	IG_TR
TRAJ50	chr14	22488593	22488652	+	IG_TR
TRAJ49	chr14	22489488	22489543	+	IG_TR
TRAJ48	chr14	22490491	22490553	+	IG_TR
TRAJ47	chr14	22492851	22492907	+	IG_TR
TRAJ46	chr14	22493403	22493465	+	IG_TR
TRAJ45	chr14	22493925	22493990	+	IG_TR
TRAJ44	chr14	22494821	22494883	+	IG_TR
TRAJ43	chr14	22495913	22495966	+	IG_TR
TRAJ42	chr14	22496887	22496952	+	IG_TR
TRAJ41	chr14	22497657	22497718	+	IG_TR
TRAJ40	chr14	22499689	22499749	+	IG_TR
TRAJ39	chr14	22501601	22501663	+	IG_TR
TRAJ38	chr14	22502231	22502292	+	IG_TR
TRAJ37	chr14	22503750	22503814	+	IG_TR
TRAJ36	chr14	22505110	22505167	+	IG_TR
TRAJ35	chr14	22506644	22506702	+	IG_TR
TRAJ34	chr14	22507666	22507723	+	IG_TR
TRAJ33	chr14	22508602	22508658	+	IG_TR
TRAJ32	chr14	22509341	22509406	+	IG_TR
TRAJ31	chr14	22510968	22511024	+	IG_TR
TRAJ30	chr14	22512852	22512908	+	IG_TR
TRAJ29	chr14	22513939	22513998	+	IG_TR
TRAJ28	chr14	22515623	22515688	+	IG_TR
TRAJ27	chr14	22516273	22516331	+	IG_TR
TRAJ26	chr14	22518446	22518505	+	IG_TR
TRAJ25	chr14	22518812	22518871	+	IG_TR
TRAJ24	chr14	22519969	22520031	+	IG_TR
TRAJ23	chr14	22520416	22520478	+	IG_TR
TRAJ22	chr14	22522040	22522102	+	IG_TR
TRAJ21	chr14	22523600	22523654	+	IG_TR
TRAJ20	chr14	22524325	22524381	+	IG_TR
TRAJ19	chr14	22525263	22525322	+	IG_TR
TRAJ18	chr14	22525650	22525715	+	IG_TR
TRAJ17	chr14	22526844	22526906	+	IG_TR
TRAJ16	chr14	22528527	22528586	+	IG_TR
TRAJ14	chr14	22530327	22530378	+	IG_TR
TRAJ13	chr14	22531076	22531138	+	IG_TR
TRAJ12	chr14	22531939	22531998	+	IG_TR
TRAJ11	chr14	22532502	22532561	+	IG_TR
TRAJ10	chr14	22533497	22533560	+	IG_TR
TRAJ9	chr14	22535554	22535614	+	IG_TR
TRAJ8	chr14	22536145	22536204	+	IG_TR
TRAJ7	chr14	22537622	22537680	+	IG_TR
TRAJ6	chr14	22539073	22539134	+	IG_TR
TRAJ5	chr14	22540247	22540306	+	IG_TR
TRAJ4	chr14	22542199	22542261	+	IG_TR
TRAJ3	chr14	22543179	22543240	+	IG_TR
TRAJ2	chr14	22544071	22544136	+	IG_TR
TRAJ1	chr14	22545037	22545098	+	IG_TR
IGHJ6	chr14	105863198	105863258	-	IG_TR
IGHJ5	chr14	105863814	105863862	-	IG_TR
IGHJ4	chr14	105864215	105864260	-	IG_TR
IGHJ3	chr14	105864587	105864635	-	IG_TR
IGHJ2	chr14	105865199	105865250	-	IG_TR
IGHJ1	chr14	105865407	105865458	-	IG_TR
IGHD7-27	chr14	105865551	105865561	-	IG_TR
IGHD1-26	chr14	105881034	105881053	-	IG_TR
IGHD6-25	chr14	105881539	105881556	-	IG_TR
IGHD5-24	chr14	105883903	105883922	-	IG_TR
IGHD4-23	chr14	105884870	105884888	-	IG_TR
IGHD3-22	chr14	105886031	105886061	-	IG_TR
IGHD2-21	chr14	105888551	105888578	-	IG_TR
IGHD1-20	chr14	105891191	105891207	-	IG_TR
IGHD6-19	chr14	105891699	105891719	-	IG_TR
IGHD5-18	chr14	105893542	105893561	-	IG_TR
IGHD4-17	chr14	105894508	105894523	-	IG_TR
IGHD3-16	chr14	105895634	105895670	-	IG_TR
IGHD2-15	chr14	105897957	105897987	-	IG_TR
IGHD1-14	chr14	105900638	105900654	-	IG_TR
IGHD6-13	chr14	105901142	105901162	-	IG_TR
IGHD5-12	chr14	105902649	105902671	-	IG_TR
IGHD4-11	chr14	105903616	105903631	-	IG_TR
IGHD3-10	chr14	105904497	105904527	-	IG_TR
IGHD3-9	chr14	105904681	105904711	-	IG_TR
IGHD2-8	chr14	105907211	105907241	-	IG_TR
IGHD1-7	chr14	105909907	105909923	-	IG_TR
IGHD6-6	chr14	105910410	105910427	-	IG_TR
IGHD5-5	chr14	105912257	105912276	-	IG_TR
IGHD4-4	chr14	105913222	105913237	-	IG_TR
IGHD3-3	chr14	105914359	105914389	-	IG_TR
IGHD2-2	chr14	105916826	105916856	-	IG_TR
IGHD1-1	chr14	105919502	105919518	-	IG_TR
IGHV6-1	chr14	105939756	105940253	-	IG_TR
IGHV1-2	chr14	105986582	105987083	-	IG_TR
IGHV1-3	chr14	106005095	106005574	-	IG_TR
IGHV4-4	chr14	106011922	106012420	-	IG_TR
IGHV7-4-1	chr14	106025145	106025630	-	IG_TR
IGHV2-5	chr14	106037902	106038365	-	IG_TR
IGHV3-7	chr14	106062151	106062683	-	IG_TR
IGHV3-64D	chr14	106088122	106088573	-	IG_TR
IGHV5-10-1	chr14	106107972	106108464	-	IG_TR
IGHV3-11	chr14	106116635	106117204	-	IG_TR
IGHV3-13	chr14	106129540	106130072	-	IG_TR
IGHV3-15	chr14	106153624	106154163	-	IG_TR
IGHV3-16	chr14	106165205	106165730	-	IG_TR
IGHV1-18	chr14	106184901	106185394	-	IG_TR
IGHV3-19	chr14	106196700	106196990	-	IG_TR
IGHV3-20	chr14	106210936	106211453	-	IG_TR
IGHV3-21	chr14	106235064	106235594	-	IG_TR
IGHV3-22	chr14	106257762	106258223	-	IG_TR
IGHV3-23	chr14	106268606	106269140	-	IG_TR
IGHV1-24	chr14	106276548	106277043	-	IG_TR
IGHV3-25	chr14	106289029	106289479	-	IG_TR
IGHV2-26	chr14	106301396	106301862	-	IG_TR
IGHV4-28	chr14	106324254	106324760	-	IG_TR
IGHV3-32	chr14	106331106	106331563	-	IG_TR
IGHV3-30	chr14	106335082	106335613	-	IG_TR
IGHV3-30-2	chr14	106344385	106344833	-	IG_TR
IGHV4-31	chr14	106349283	106349792	-	IG_TR
IGHV3-29	chr14	106356145	106356591	-	IG_TR
IGHV3-33	chr14	106359793	106360324	-	IG_TR
IGHV3-33-2	chr14	106369107	106369546	-	IG_TR
IGHV4-34	chr14	106373663	106374145	-	IG_TR
IGHV7-34-1	chr14	106377300	106377733	-	IG_TR
IGHV3-35	chr14	106389392	106389858	-	IG_TR
IGHV3-38	chr14	106410493	106411021	-	IG_TR
IGHV4-39	chr14	106421711	106422218	-	IG_TR
IGHV7-40	chr14	106425359	106425654	-	IG_TR
IGHV3-41	chr14	106443133	106443583	-	IG_TR
IGHV3-43	chr14	106470264	106470800	-	IG_TR
IGHV1-45	chr14	106506996	106507491	-	IG_TR
IGHV1-46	chr14	106511117	106511856	-	IG_TR
IGHV3-47	chr14	106518582	106519027	-	IG_TR
IGHV3-48	chr14	106537810	106538344	-	IG_TR
IGHV3-49	chr14	106556936	106557477	-	IG_TR
IGHV5-51	chr14	106578744	106579236	-	IG_TR
IGHV8-51-1	chr14	106583501	106583807	-	IG_TR
IGHV3-52	chr14	106586376	106586826	-	IG_TR
IGHV3-53	chr14	106592676	106593347	-	IG_TR
IGHV3-54	chr14	106601346	106601792	-	IG_TR
IGHV4-55	chr14	106606101	106606551	-	IG_TR
IGHV1-58	chr14	106622357	106622855	-	IG_TR
IGHV4-59	chr14	106627249	106627825	-	IG_TR
IGHV4-61	chr14	106639119	106639657	-	IG_TR
IGHV3-62	chr14	106643142	106643585	-	IG_TR
IGHV3-63	chr14	106652237	106652681	-	IG_TR
IGHV3-64	chr14	106657725	106658258	-	IG_TR
IGHV3-66	chr14	106675017	106675544	-	IG_TR
IGHV1-68	chr14	106703846	106704286	-	IG_TR
IGHV1-69	chr14	106714684	106715181	-	IG_TR
IGHV2-70D	chr14	106723574	106724093	-	IG_TR
IGHV3-69-1	chr14	106728163	106728615	-	IG_TR
IGHV1-69-2	chr14	106737110	106737547	-	IG_TR
IGHV1-69D	chr14	106762092	106762588	-	IG_TR
IGHV2-70	chr14	106770577	106771020	-	IG_TR
IGHV3-71	chr14	106775157	106775618	-	IG_TR
IGHV3-72	chr14	106790694	106791233	-	IG_TR
IGHV3-73	chr14	106802694	106803233	-	IG_TR
IGHV3-74	chr14	106810442	106811131	-	IG_TR
IGHV5-78	chr14	106851123	106851417	-	IG_TR
IGHV7-81	chr14	106874583	106875071	-	IG_TR
IGKJ5	chr2	88860568	88860605	-	IG_TR
IGKJ4	chr2	88860886	88860922	-	IG_TR
IGKJ3	chr2	88861221	88861258	-	IG_TR
IGKJ2	chr2	88861525	88861563	-	IG_TR
IGKJ1	chr2	88861886	88861923	-	IG_TR
IGKV4-1	chr2	88885397	88886153	+	IG_TR
IGKV5-2	chr2	88897232	88897784	+	IG_TR
IGKV7-3	chr2	88915081	88915378	-	IG_TR
IGKV2-4	chr2	88931666	88932380	-	IG_TR
IGKV1-5	chr2	88947301	88947957	-	IG_TR
IGKV1-6	chr2	88966262	88966767	-	IG_TR
IGKV3-7	chr2	88978468	88979081	-	IG_TR
IGKV1-8	chr2	88992409	88992931	-	IG_TR
IGKV1-9	chr2	89009982	89010515	-	IG_TR
IGKV3-11	chr2	89027171	89027731	-	IG_TR
IGKV1-12	chr2	89040224	89040745	-	IG_TR
IGKV1-13	chr2	89045995	89046466	-	IG_TR
IGKV3-15	chr2	89085177	89085787	-	IG_TR
IGKV1-16	chr2	89099859	89100361	-	IG_TR
IGKV1-17	chr2	89117342	89117844	-	IG_TR
IGKV2-18	chr2	89128724	89129483	-	IG_TR
IGKV3-20	chr2	89142574	89143160	-	IG_TR
IGKV6-21	chr2	89159751	89160366	-	IG_TR
IGKV2-24	chr2	89176328	89177160	-	IG_TR
IGKV1-27	chr2	89213423	89213928	-	IG_TR
IGKV2-28	chr2	89221698	89222461	-	IG_TR
IGKV2-29	chr2	89234174	89234912	-	IG_TR
IGKV2-30	chr2	89244781	89245596	-	IG_TR
IGKV1-33	chr2	89268001	89268506	-	IG_TR
IGKV1-37	chr2	89297264	89297785	-	IG_TR
IGKV1-39	chr2	89319625	89320146	-	IG_TR
IGKV2-40	chr2	89330116	89330429	-	IG_TR
IGKV2D-40	chr2	89851758	89852493	+	IG_TR
IGKV1D-39	chr2	89862482	89862981	+	IG_TR
IGKV1D-37	chr2	89884740	89885216	+	IG_TR
IGKV1D-33	chr2	89913982	89914545	+	IG_TR
IGKV2D-30	chr2	89936859	89937679	+	IG_TR
IGKV2D-29	chr2	89947512	89948269	+	IG_TR
IGKV2D-28	chr2	89959979	89960748	+	IG_TR
IGKV2D-26	chr2	89985922	89986702	+	IG_TR
IGKV2D-24	chr2	90004797	90005629	+	IG_TR
IGKV6D-21	chr2	90021567	90022185	+	IG_TR
IGKV3D-20	chr2	90038848	90039479	+	IG_TR
IGKV2D-18	chr2	90052581	90053372	+	IG_TR
IGKV6D-41	chr2	90069662	90070238	+	IG_TR
IGKV1D-17	chr2	90082635	90083291	+	IG_TR
IGKV1D-16	chr2	90100236	90100738	+	IG_TR
IGKV3D-15	chr2	90114838	90115402	+	IG_TR
IGKV1D-13	chr2	90154073	90154574	+	IG_TR
IGKV1D-12	chr2	90159840	90160335	+	IG_TR
IGKV3D-11	chr2	90172802	90173414	+	IG_TR
IGKV1D-42	chr2	90190193	90190681	+	IG_TR
IGKV1D-43	chr2	90209873	90210529	+	IG_TR
IGKV1D-8	chr2	90220727	90221384	+	IG_TR
IGKV3D-7	chr2	90234812	90235370	+	IG_TR
IGLV4-69	chr22	22030934	22031472	+	IG_TR
IGLV1-62	chr22	22086561	22087110	+	IG_TR
IGLV8-61	chr22	22098700	22099212	+	IG_TR
IGLV4-60	chr22	22162199	22162681	+	IG_TR
IGLV6-57	chr22	22195799	22196276	+	IG_TR
IGLV11-55	chr22	22201663	22202161	+	IG_TR
IGLV10-54	chr22	22214794	22215270	+	IG_TR
IGLV5-52	chr22	22318727	22319226	+	IG_TR
IGLV1-51	chr22	22322472	22322969	+	IG_TR
IGLV1-50	chr22	22327300	22327814	+	IG_TR
IGLV9-49	chr22	22343187	22343732	+	IG_TR
IGLV5-48	chr22	22352940	22353433	+	IG_TR
IGLV1-47	chr22	22357739	22358260	+	IG_TR
IGLV7-46	chr22	22369614	22370087	+	IG_TR
IGLV5-45	chr22	22375986	22376505	+	IG_TR
IGLV1-44	chr22	22380766	22381347	+	IG_TR
IGLV7-43	chr22	22395018	22395489	+	IG_TR
IGLV1-41	chr22	22404207	22404721	+	IG_TR
IGLV1-40	chr22	22409766	22410282	+	IG_TR
IGLV5-37	chr22	22427540	22428035	+	IG_TR
IGLV1-36	chr22	22431958	22432465	+	IG_TR
IGLV2-34	chr22	22580014	22580296	+	IG_TR
IGLV2-33	chr22	22588155	22588688	+	IG_TR
IGLV3-32	chr22	22594528	22595056	+	IG_TR
IGLV3-31	chr22	22604445	22605165	+	IG_TR
IGLV3-27	chr22	22668288	22668806	+	IG_TR
IGLV3-25	chr22	22686726	22687271	+	IG_TR
IGLV2-23	chr22	22697789	22698407	+	IG_TR
IGLV3-22	chr22	22704265	22704822	+	IG_TR
IGLV3-21	chr22	22711689	22713203	+	IG_TR
IGLV3-19	chr22	22720623	22721145	+	IG_TR
IGLV2-18	chr22	22734607	22735089	+	IG_TR
IGLV3-16	chr22	22747383	22747921	+	IG_TR
IGLV2-14	chr22	22758700	22759218	+	IG_TR
IGLV3-13	chr22	22762294	22762516	+	IG_TR
IGLV3-12	chr22	22771824	22772582	+	IG_TR
IGLV2-11	chr22	22792491	22793007	+	IG_TR
IGLV3-10	chr22	22811747	22812281	+	IG_TR
IGLV3-9	chr22	22819010	22819756	+	IG_TR
IGLV2-8	chr22	22822658	22823289	+	IG_TR
IGLV2-5	chr22	22856762	22857038	+	IG_TR
IGLV4-3	chr22	22871507	22872035	+	IG_TR
IGLV3-1	chr22	22880706	22881396	+	IG_TR
IGLJ1	chr22	22893692	22893818	+	IG_TR
IGLJ2	chr22	22899481	22899655	+	IG_TR
IGLJ3	chr22	22904850	22905025	+	IG_TR
IGLJ4	chr22	22910574	22910606	+	IG_TR
IGLJ5	chr22	22914237	22914308	+	IG_TR
IGLJ6	chr22	22918132	22918201	+	IG_TR
IGLJ7	chr22	22921390	22921435	+	IG_TR
TRGJ2	chr7	38253380	38253429	-	IG_TR
TRGJP2	chr7	38256337	38256396	-	IG_TR
TRGJ1	chr7	38269491	38269540	-	IG_TR
TRGJP	chr7	38273587	38273647	-	IG_TR
TRGJP1	chr7	38276259	38276318	-	IG_TR
TRGV11	chr7	38291616	38292078	-	IG_TR
TRGV10	chr7	38299811	38300322	-	IG_TR
TRGV9	chr7	38317017	38318861	-	IG_TR
TRGVA	chr7	38322446	38322730	-	IG_TR
TRGV8	chr7	38330343	38330935	-	IG_TR
TRGV5P	chr7	38345030	38345499	-	IG_TR
TRGV5	chr7	38349355	38350022	-	IG_TR
TRGV4	chr7	38353715	38354517	-	IG_TR
TRGV3	chr7	38358512	38359162	-	IG_TR
TRGV2	chr7	38362864	38363518	-	IG_TR
TRGV1	chr7	38367586	38368169	-	IG_TR
TRBV1	chr7	142299177	142299460	+	IG_TR
TRBV2	chr7	142300924	142301432	+	IG_TR
TRBV3-1	chr7	142308542	142309048	+	IG_TR
TRBV4-1	chr7	142313184	142313666	+	IG_TR
TRBV5-1	chr7	142320677	142321544	+	IG_TR
TRBV6-1	chr7	142328297	142328786	+	IG_TR
TRBV7-1	chr7	142332182	142332701	+	IG_TR
TRBV4-2	chr7	142345421	142345985	+	IG_TR
TRBV6-2	chr7	142349152	142349664	+	IG_TR
TRBV7-2	chr7	142352819	142353358	+	IG_TR
TRBV6-4	chr7	142380806	142381261	+	IG_TR
TRBV7-3	chr7	142384329	142384841	+	IG_TR
TRBV5-3	chr7	142389202	142389668	+	IG_TR
TRBV9	chr7	142391891	142392412	+	IG_TR
TRBV10-1	chr7	142399860	142400377	+	IG_TR
TRBV11-1	chr7	142407672	142408136	+	IG_TR
TRBV12-1	chr7	142415224	142415666	+	IG_TR
TRBV10-2	chr7	142424965	142425465	+	IG_TR
TRBV11-2	chr7	142433895	142434394	+	IG_TR
TRBV12-2	chr7	142440883	142441325	+	IG_TR
TRBV6-5	chr7	142450947	142451448	+	IG_TR
TRBV7-4	chr7	142455174	142455635	+	IG_TR
TRBV5-4	chr7	142462916	142463581	+	IG_TR
TRBV6-6	chr7	142469537	142470013	+	IG_TR
TRBV5-5	chr7	142482548	142483019	+	IG_TR
TRBV6-7	chr7	142487863	142488295	+	IG_TR
TRBV7-6	chr7	142492132	142492673	+	IG_TR
TRBV5-6	chr7	142500028	142500534	+	IG_TR
TRBV6-8	chr7	142507382	142507810	+	IG_TR
TRBV7-7	chr7	142511626	142512127	+	IG_TR
TRBV5-7	chr7	142520090	142520556	+	IG_TR
TRBV7-9	chr7	142529290	142529762	+	IG_TR
TRBV13	chr7	142535809	142536292	+	IG_TR
TRBV10-3	chr7	142544212	142544685	+	IG_TR
TRBV11-3	chr7	142554836	142555318	+	IG_TR
TRBV12-3	chr7	142560423	142560931	+	IG_TR
TRBV12-4	chr7	142563740	142564245	+	IG_TR
TRBV12-5	chr7	142580917	142581427	+	IG_TR
TRBV14	chr7	142587868	142588359	+	IG_TR
TRBV15	chr7	142592928	142593473	+	IG_TR
TRBV16	chr7	142598016	142598469	+	IG_TR
TRBV17	chr7	142601628	142602360	+	IG_TR
TRBV18	chr7	142615716	142616415	+	IG_TR
TRBV19	chr7	142618849	142619532	+	IG_TR
TRBV20-1	chr7	142626649	142627399	+	IG_TR
TRBV21-1	chr7	142636924	142637384	+	IG_TR
TRBV23-1	chr7	142645961	142646467	+	IG_TR
TRBV24-1	chr7	142656701	142657213	+	IG_TR
TRBV25-1	chr7	142670740	142671244	+	IG_TR
TRBV26	chr7	142695699	142696183	+	IG_TR
TRBV27	chr7	142715346	142715861	+	IG_TR
TRBV28	chr7	142720660	142721160	+	IG_TR
TRBV29-1	chr7	142740206	142740894	+	IG_TR
TRBD1	chr7	142786213	142786224	+	IG_TR
TRBJ1-1	chr7	142786880	142786927	+	IG_TR
TRBJ1-2	chr7	142787017	142787064	+	IG_TR
TRBJ1-3	chr7	142787630	142787679	+	IG_TR
TRBJ1-4	chr7	142788225	142788275	+	IG_TR
TRBJ1-5	chr7	142788498	142788547	+	IG_TR
TRBJ1-6	chr7	142788988	142789040	+	IG_TR
TRBJ2-1	chr7	142796365	142796414	+	IG_TR
TRBJ2-2	chr7	142796560	142796610	+	IG_TR
TRBJ2-2P	chr7	142796697	142796742	+	IG_TR
TRBJ2-3	chr7	142796847	142796895	+	IG_TR
TRBJ2-4	chr7	142796998	142797047	+	IG_TR
TRBJ2-5	chr7	142797119	142797166	+	IG_TR
TRBJ2-6	chr7	142797239	142797291	+	IG_TR
TRBJ2-7	chr7	142797456	142797502	+	IG_TR
TRBV30	chr7	142812586	142813399	-	IG_TR
